# Supplementary material for: In vivo killing of primary HIV-infected cells by peripheral-injected early memory–enriched anti-HIV duoCAR T cells
Source: JCI Insight. 2022 Nov 8;7(21):e161698. doi: 10.1172/jci.insight.161698 (PMC9675454; doi:10.1172/jci.insight.161698)
Supplement: Supplemental table 1 [file jciinsight-7-161698-s173.xlsx]

## Sheet: CYTOF Antibodies
	Supplemental data file S1. List of antibodies used in the CYTOF experiments
	Antigen	Metal	Clone	Vendor	Catalog No.
	CAR-T	Gd155	51	Lentigen Technology, Inc.	N/A
	CCR7	Er167	G043H7	Biolegend	353202
	CD127	Ho165	A019D5	Biolegend	351302
	CD14	In113	M5E2	Biolegend	301802
	CD16	Bi209	3G8	Fluidigm	3209002B
	CD19	Nd142	H1B19	Biolegend	302202
	CD25	Tm169	2A3	Fluidigm	3169003B
	CD27	Gd158	O323	Biolegend	302802
	CD28	Sm154	CD28.2	Biolegend	302902
	CD3	Pr141	UCHT1	Biolegend	300402
	CD38	Ce140	HIT2	Biolegend	303502
	CD4	Nd145	RPA-T4	Biolegend	300502
	CD45	Y89	HI30	Fluidigm	3089003B
	CD45RA	Eu153	HI100	Biolegend	304102
	CD56	Yb176	HCD56	Fluidigm	3176008B
	CD62L	Gd156	DREG-56	Biolegend	304802
	CD8a	Nd146	RPA-T8	Biolegend	301002
	CD95	Sm150	DX2	Biolegend	305602
	EOMES	Dy164	WD1928	Biolegend	14-4877-82
	Granzyme A	Nd148	CB9	Biolegend	306002
	Granzyme B	In115	GB11	Biorad	MCA2120
	HLADR	Yb174	L243	Biolegend	307602
	ICOS	Eu151	C398.4A	Biolegend	313502
	Ki67	Er168	B56	Fluidigm	3168007B
	PD1	Lu175	EH12.2H7	Biolegend	329902
	TBET	Gd160	4B10	Biolegend	644802
	TCF1	Tb159	7F11A10	Biolegend	655202
	TIGIT	Er166	A15153G	Biolegend	372702
	TOX	Er170	REA437	Miltenyi	130-126-455
